# Supplementary material for: Connexin 43 Modulation in Human Chondrocytes, Osteoblasts and Cartilage Explants: Implications for Inflammatory Joint Disorders
Source: Int J Mol Sci. 2024 Aug 5;25(15):8547. doi: 10.3390/ijms25158547 (PMC11313680; doi:10.3390/ijms25158547)
Supplement: Supplementary file 1 [file ijms-25-08547-s001.zip]

Archive with 1 entries (1 files):
- ijms-3093642-supplementary.pdf
